# Supplementary material for: Efficacy of Granulocyte Colony-Stimulating Factor in Acute on Chronic Liver Failure: A Systematic Review and Survival Meta-Analysis
Source: J Clin Med. 2023 Oct 16;12(20):6541. doi: 10.3390/jcm12206541 (PMC10607065; doi:10.3390/jcm12206541)
Supplement: Supplementary file 1 [file jcm-12-06541-s001.zip]

Archive with 1 entries (1 files):
- jcm-2621201-supplementary.pdf
